# Supplementary material for: ﻿Bivalves of superfamily Galeommatoidea (Mollusca, Bivalvia) from western South Africa, with observations on commensal relationships and habitats
Source: Zookeys. 2024 Jul 22;1207:301–23. doi: 10.3897/zookeys.1207.124517 (PMC11287081; doi:10.3897/zookeys.1207.124517)
Supplement: XML Treatment for Brachiomya [file zookeys.1207.124517-treatment1.xml]

<!DOCTYPE tp:taxon-treatment
  PUBLIC "-//TaxonX//DTD Taxonomic Treatment Publishing DTD v0 20100105//EN" "tax-treatment-NSO.dtd">
<tp:taxon-treatment xmlns:tp="http://www.plazi.org/taxpub"><tp:treatment-meta><kwd-group><label>Taxon classification</label><kwd>
                <named-content content-type="kingdom">Animalia</named-content>
              </kwd><kwd>
                <named-content content-type="order">Galeommatida</named-content>
              </kwd><kwd>
                <named-content content-type="family">Montacutidae</named-content>
              </kwd></kwd-group><mixed-citation publication-type="journal"><person-group><name><surname>Valentich-Scott</surname><given-names>Paul</given-names></name><name><surname>Griffiths</surname><given-names>Charles</given-names></name><name><surname>Landschoff</surname><given-names>Jannes</given-names></name><name><surname>Li</surname><given-names>Ruiqi</given-names></name><name><surname>Li</surname><given-names>Jingchun</given-names></name></person-group><article-title>﻿Bivalves of superfamily <tp:taxon-name><tp:taxon-name-part taxon-name-part-type="superfamily">Galeommatoidea</tp:taxon-name-part></tp:taxon-name> (<tp:taxon-name><tp:taxon-name-part taxon-name-part-type="phylum">Mollusca</tp:taxon-name-part></tp:taxon-name>, <tp:taxon-name><tp:taxon-name-part taxon-name-part-type="class">Bivalvia</tp:taxon-name-part></tp:taxon-name>) from western South Africa, with observations on commensal relationships and habitats</article-title><source>Zookeys</source><day>22</day><month>07</month><year>2024</year><volume>1207</volume><fpage>301</fpage><lpage>323</lpage><pub-id pub-id-type="doi">10.3897/zookeys.1207.124517</pub-id></mixed-citation></tp:treatment-meta><tp:nomenclature><label>﻿</label><tp:taxon-name>
              <object-id xmlns:xlink="http://www.w3.org/1999/xlink" content-type="arpha" xlink:type="simple">D8F382D2-3D45-50A2-B527-03FF201C7D1C</object-id>
              <tp:taxon-name-part taxon-name-part-type="genus" reg="Brachiomya">Brachiomya</tp:taxon-name-part>
            </tp:taxon-name><tp:taxon-authority>Jespersen et al., 2004</tp:taxon-authority><tp:nomenclature-citation-list><tp:nomenclature-citation><tp:taxon-name>
                  <tp:taxon-name-part taxon-name-part-type="genus" reg="Brachiomya">Brachiomya</tp:taxon-name-part>
                </tp:taxon-name><comment>Jespersen, Lützen &amp; C. Nielsen, 2004. Type species (original designation) <tp:taxon-name><tp:taxon-name-part taxon-name-part-type="genus" reg="Solecardia">Solecardia</tp:taxon-name-part><tp:taxon-name-part taxon-name-part-type="species" reg="stigmatica">stigmatica</tp:taxon-name-part></tp:taxon-name> (Pilsbry, 1921). Recent.</comment></tp:nomenclature-citation></tp:nomenclature-citation-list></tp:nomenclature><tp:treatment-sec sec-type="description" id="SECID0E4MAE"><title>Description.</title><p>Shell small (less than 5 mm); transversely ovate; anterior end narrower than posterior end; inequilateral; hinge plate narrow; both valves with a small triangular pseudocardinal tooth beneath umbos; ligament internal, in oblique resilifer; mantle folds wrapped over most of the shell and anteriorly extended into a large inhalant-pedal siphon, posteriorly into a smaller exhalent siphon; mantle with many slender, terminally spatulate tentacles; foot elongate; gills with inner demibranch only.</p></tp:treatment-sec><tp:treatment-sec sec-type="discussion" id="SECID0ECNAE"><title>Discussion.</title><p><xref ref-type="bibr" rid="B30">Jespersen et al. (2004)</xref> distinguished <italic><tp:taxon-name><tp:taxon-name-part taxon-name-part-type="genus" reg="Brachiomya">Brachiomya</tp:taxon-name-part></tp:taxon-name></italic> from other galeommatoidean genera by the presence of extensive mid-mantle folds with many spatulate tentacles. <xref ref-type="bibr" rid="B26">Huber (2015)</xref> accepted <italic><tp:taxon-name><tp:taxon-name-part taxon-name-part-type="genus" reg="Brachiomya">Brachiomya</tp:taxon-name-part></tp:taxon-name></italic> as a monotypic genus. As Jespersen and Huber both postulated, we have found <italic><tp:taxon-name><tp:taxon-name-part taxon-name-part-type="genus" reg="Brachiomya">Brachiomya</tp:taxon-name-part></tp:taxon-name></italic> to group with members of the <tp:taxon-name><tp:taxon-name-part taxon-name-part-type="family">Lasaeidae</tp:taxon-name-part></tp:taxon-name>. All species are likely to be obligate commensals with echinoid echinoderms.</p></tp:treatment-sec><ref-list><ref id="B30"><mixed-citation xmlns:xlink="http://www.w3.org/1999/xlink" xlink:type="simple"><person-group><name name-style="western"><surname>Jespersen</surname><given-names>Å</given-names></name><name name-style="western"><surname>Lützen</surname><given-names>J</given-names></name><name name-style="western"><surname>Nielsen</surname><given-names>C</given-names></name></person-group> (<year>2004</year>) <article-title>On three species and two new genera (<italic><tp:taxon-name><tp:taxon-name-part taxon-name-part-type="genus">Montacutella</tp:taxon-name-part></tp:taxon-name></italic> and <italic><tp:taxon-name><tp:taxon-name-part taxon-name-part-type="genus">Brachiomya</tp:taxon-name-part></tp:taxon-name></italic>) of galeommatoid bivalves from the irregular sea urchin <italic><tp:taxon-name><tp:taxon-name-part taxon-name-part-type="genus">Brissus</tp:taxon-name-part><tp:taxon-name-part taxon-name-part-type="species">latecarinatus</tp:taxon-name-part></tp:taxon-name></italic> with emphasis on their reproduction.</article-title><source>Zoologischer Anzeiger</source><volume>243</volume>(<issue>1–2</issue>): <fpage>3</fpage>–<lpage>19</lpage>. <ext-link xlink:href="10.1016/j.jcz.2004.04.001" ext-link-type="doi" xlink:type="simple">https://doi.org/10.1016/j.jcz.2004.04.001</ext-link></mixed-citation></ref><ref id="B26"><mixed-citation xmlns:xlink="http://www.w3.org/1999/xlink" xlink:type="simple"><person-group><name name-style="western"><surname>Huber</surname><given-names>M</given-names></name></person-group> (<year>2015</year>) <source>Compendium of bivalves 2.</source><publisher-name>Hackenheim</publisher-name>, <publisher-loc>Germany (ConchBooks)</publisher-loc>, <size units="page">907 pp</size>.</mixed-citation></ref></ref-list></tp:taxon-treatment>
