# Supplementary material for: ﻿Bivalves of superfamily Galeommatoidea (Mollusca, Bivalvia) from western South Africa, with observations on commensal relationships and habitats
Source: Zookeys. 2024 Jul 22;1207:301–23. doi: 10.3897/zookeys.1207.124517 (PMC11287081; doi:10.3897/zookeys.1207.124517)
Supplement: XML Treatment for Brachiomya ducentiunus [file zookeys.1207.124517-treatment2.xml]

<!DOCTYPE tp:taxon-treatment
  PUBLIC "-//TaxonX//DTD Taxonomic Treatment Publishing DTD v0 20100105//EN" "tax-treatment-NSO.dtd">
<tp:taxon-treatment xmlns:tp="http://www.plazi.org/taxpub"><tp:treatment-meta><kwd-group><label>Taxon classification</label><kwd>
                <named-content content-type="kingdom">Animalia</named-content>
              </kwd><kwd>
                <named-content content-type="order">Galeommatida</named-content>
              </kwd><kwd>
                <named-content content-type="family">Montacutidae</named-content>
              </kwd></kwd-group><mixed-citation publication-type="journal"><person-group><name><surname>Valentich-Scott</surname><given-names>Paul</given-names></name><name><surname>Griffiths</surname><given-names>Charles</given-names></name><name><surname>Landschoff</surname><given-names>Jannes</given-names></name><name><surname>Li</surname><given-names>Ruiqi</given-names></name><name><surname>Li</surname><given-names>Jingchun</given-names></name></person-group><article-title>﻿Bivalves of superfamily <tp:taxon-name><tp:taxon-name-part taxon-name-part-type="superfamily">Galeommatoidea</tp:taxon-name-part></tp:taxon-name> (<tp:taxon-name><tp:taxon-name-part taxon-name-part-type="phylum">Mollusca</tp:taxon-name-part></tp:taxon-name>, <tp:taxon-name><tp:taxon-name-part taxon-name-part-type="class">Bivalvia</tp:taxon-name-part></tp:taxon-name>) from western South Africa, with observations on commensal relationships and habitats</article-title><source>Zookeys</source><day>22</day><month>07</month><year>2024</year><volume>1207</volume><fpage>301</fpage><lpage>323</lpage><pub-id pub-id-type="doi">10.3897/zookeys.1207.124517</pub-id></mixed-citation></tp:treatment-meta><tp:nomenclature><label>﻿</label><tp:taxon-name>
              <object-id xmlns:xlink="http://www.w3.org/1999/xlink" content-type="arpha" xlink:type="simple">887FD09C-0429-5E11-A580-FB578A3EFEB5</object-id>
              <tp:taxon-name-part taxon-name-part-type="genus" reg="Brachiomya">Brachiomya</tp:taxon-name-part>
              <tp:taxon-name-part taxon-name-part-type="species" reg="ducentiunus">ducentiunus</tp:taxon-name-part>
              <object-id xmlns:xlink="http://www.w3.org/1999/xlink" content-type="zoobank" xlink:type="simple">https://zoobank.org/25211096-71D8-41CA-A5CF-DADEDA4CD18B</object-id>
            </tp:taxon-name><tp:taxon-status xmlns:xlink="http://www.w3.org/1999/xlink" xlink:type="simple">sp. nov.</tp:taxon-status><xref ref-type="fig" rid="F1">Figs 1A–H</xref><xref ref-type="fig" rid="F2">, 2A–F</xref><xref ref-type="supplementary-material" rid="S2">, Suppl. material 2</xref></tp:nomenclature><tp:treatment-sec sec-type="type locality" id="SECID0E6PAE"><title>Type locality.</title><p>Miller’s Point Lagoon, in False Bay, Western Cape Province, South Africa; <named-content xmlns:xlink="http://www.w3.org/1999/xlink" content-type="dwc:verbatimCoordinates" xlink:type="simple"><named-content content-type="geo-json" specific-use="{&#34;type&#34;:&#34;Point&#34;,&#34;coordinates&#34;:[18.477000,-34.231000]}" id="NCID0EIQAE" xlink:type="simple">34.231°S, 18.477°E</named-content></named-content>; 3 m; attached to spines, or crawling amongst spines of <italic><tp:taxon-name><tp:taxon-name-part taxon-name-part-type="genus" reg="Spatagobrissus">Spatagobrissus</tp:taxon-name-part><tp:taxon-name-part taxon-name-part-type="species" reg="mirabilis">mirabilis</tp:taxon-name-part></tp:taxon-name></italic> (Clark, 1923), collected by Charles Griffiths, July 2018.</p></tp:treatment-sec><tp:treatment-sec sec-type="type material" id="SECID0EYQAE"><title>Type material.</title><p><bold><italic>Holotype</italic></bold> (Fig. <xref ref-type="fig" rid="F1">1A, B</xref>), <named-content xmlns:xlink="http://www.w3.org/1999/xlink" content-type="dwc:institutional_code" xlink:title="Santa Barbara Museum of Natural History" xlink:href="http://grbio.org/institution/santa-barbara-museum-natural-history" xlink:type="simple">SBMNH</named-content> 713162, length 2.50 mm, height 1.75 mm, preserved in 70% EtOH. 13 <bold><italic>Paratypes</italic></bold>, SAMC-A096817, same locality as holotype, largest specimen length 2.5 mm, height 1.7 mm, preserved in 70% EtOH, collected by Jannes Landschoff and Craig Foster, 9 June 2016. 7 <bold><italic>Paratypes</italic></bold>, <named-content xmlns:xlink="http://www.w3.org/1999/xlink" content-type="dwc:institutional_code" xlink:title="Santa Barbara Museum of Natural History" xlink:href="http://grbio.org/institution/santa-barbara-museum-natural-history" xlink:type="simple">SBMNH</named-content> 666970, same locality and collector as holotype (Fig. <xref ref-type="fig" rid="F1">1C–H</xref>), dried specimens mounted on SEM stub; length 2.17 mm, height 1.38 mm; length 2.40 mm, height 1.56 mm; length 1.87 mm, height 1.19 mm; length 2.42 mm, height 1.67 mm. 1 <bold><italic>Paratype</italic></bold>, <named-content xmlns:xlink="http://www.w3.org/1999/xlink" content-type="dwc:institutional_code" xlink:title="Museum of Natural History, University of Colorado" xlink:href="http://grbio.org/institution/university-colorado-museum-natural-history" xlink:type="simple">UCM</named-content> 60476; length 1.5 mm, height 1.0 mm.</p><fig id="F1" position="float" orientation="portrait"><object-id xmlns:xlink="http://www.w3.org/1999/xlink" content-type="doi" xlink:type="simple">10.3897/zookeys.1207.124517.figure1</object-id><object-id xmlns:xlink="http://www.w3.org/1999/xlink" content-type="arpha" xlink:type="simple">2455F526-63FA-5D2A-953E-8995C8018E91</object-id><label>Figure 1.</label><caption><p><italic><tp:taxon-name><tp:taxon-name-part taxon-name-part-type="genus" reg="Brachiomya">Brachiomya</tp:taxon-name-part><tp:taxon-name-part taxon-name-part-type="species" reg="ducentiunus">ducentiunus</tp:taxon-name-part></tp:taxon-name></italic> sp. nov. <bold>A, B</bold> holotype, <named-content xmlns:xlink="http://www.w3.org/1999/xlink" content-type="dwc:institutional_code" xlink:title="Santa Barbara Museum of Natural History" xlink:href="http://grbio.org/institution/santa-barbara-museum-natural-history" xlink:type="simple">SBMNH</named-content> 713162, length 2.50 mm, height 1.75 mm <bold>A</bold> exterior of right valve <bold>B</bold> exterior of left valve <bold>C–H</bold> paratypes, <named-content xmlns:xlink="http://www.w3.org/1999/xlink" content-type="dwc:institutional_code" xlink:title="Santa Barbara Museum of Natural History" xlink:href="http://grbio.org/institution/santa-barbara-museum-natural-history" xlink:type="simple">SBMNH</named-content> 666970, crystallization on exterior and interior of shell is from dried bleach, not a sculpture element <bold>C</bold> exterior of right valve, length 2.17 mm, height 1.38 mm <bold>D</bold> exterior of left valve, length 2.40 mm, height 1.56 mm <bold>E</bold> interior of left valve, length 1.87 mm, height 1.19 mm <bold>F</bold> interior of right valve, length 2.42 mm, height 1.67 mm <bold>G</bold> hinge of right valve <bold>H</bold> hinge of left valve.</p></caption><graphic xmlns:xlink="http://www.w3.org/1999/xlink" xlink:href="zookeys-1207-301_article-124517__-g001.jpg" position="float" orientation="portrait" xlink:type="simple" id="oo_1097710.jpg"><uri content-type="original_file" xlink:type="simple">https://binary.pensoft.net/fig/1097710</uri></graphic></fig></tp:treatment-sec><tp:treatment-sec sec-type="description" id="SECID0EUTAE"><title>Description.</title><p>Shell extremely thin, fragile, moderately inflated, translucent; inequilateral, slightly longer anteriorly; ovate-elongate; anterior end obliquely truncate in larger specimens; posterior end broadly rounded; ventral margin straight, slightly invaginated in some; dorsal margin gently sloping from umbos; shell margins weakly gaping; prodissoconch well defined, umbonate, smooth, subcircular; prodissoconch length ~ 350 μm; external sculpture of commarginal striae, with few widely spaced radial striae, especially anteriorly; umbos low, wide; hinge plate extremely narrow, with one minute pseudocardinal in each valve; ligament internal, very short. Length up to 2.7 mm.</p><p><bold><italic>Mantle</italic>.</bold> Large, reflected, covering ~ 95% of outer shell surface when fully extended, but not fully covering umbos; mantle can be almost completely retracted into the shell; reflected portion with low papillae; mantle near shell margin with longer tentacles; anterior end with large cowl, serrate on end; cowl can be greatly extended (Fig. <xref ref-type="fig" rid="F2">2E, F</xref>; Suppl. material <xref ref-type="supplementary-material" rid="S2">2</xref>).</p><fig id="F2" position="float" orientation="portrait"><object-id xmlns:xlink="http://www.w3.org/1999/xlink" content-type="doi" xlink:type="simple">10.3897/zookeys.1207.124517.figure2</object-id><object-id xmlns:xlink="http://www.w3.org/1999/xlink" content-type="arpha" xlink:type="simple">7286E384-B002-532B-907B-608525F859A7</object-id><label>Figure 2.</label><caption><p><italic><tp:taxon-name><tp:taxon-name-part taxon-name-part-type="genus" reg="Brachiomya">Brachiomya</tp:taxon-name-part><tp:taxon-name-part taxon-name-part-type="species" reg="ducentiunus">ducentiunus</tp:taxon-name-part></tp:taxon-name></italic> new species, living animals <bold>A, B</bold> crawling on hard substrate <bold>C</bold> overview of specimens crawling on the aboral surface of urchin <italic><tp:taxon-name><tp:taxon-name-part taxon-name-part-type="genus" reg="Spatagobrissus">Spatagobrissus</tp:taxon-name-part><tp:taxon-name-part taxon-name-part-type="species" reg="mirabilis">mirabilis</tp:taxon-name-part></tp:taxon-name></italic><bold>D</bold> crawling on urchin spine with mantle and foot extended <bold>E, F</bold> extended mantle between urchin spines.</p></caption><graphic xmlns:xlink="http://www.w3.org/1999/xlink" xlink:href="zookeys-1207-301_article-124517__-g002.jpg" position="float" orientation="portrait" xlink:type="simple" id="oo_1097711.jpg"><uri content-type="original_file" xlink:type="simple">https://binary.pensoft.net/fig/1097711</uri></graphic></fig><p><bold><italic>Foot</italic>.</bold> Of moderate size, ~ the length of the shell when fully extended, vermiform, with slight heel. The species is an active crawler, and can also attach to the host by byssal threads. The foot has been observed to frequently wrap around the urchin spines as the bivalve crawls.</p><p><bold><italic>Ctenidia</italic></bold>. One demibranch on each side, comprised of ~ 30 narrowly spaced filaments in larger specimens.</p><p><bold><italic>Brooding</italic></bold>. Up to ten shelled juvenile specimens observed brooding in the dorsal portion of ctenidia in mature specimens.</p></tp:treatment-sec><tp:treatment-sec sec-type="distribution" id="SECID0EGWAE"><title>Distribution.</title><p>Only known from the type locality in False Bay, South Africa, and only found attached to the echinoid <italic><tp:taxon-name><tp:taxon-name-part taxon-name-part-type="genus" reg="Spatagobrissus">Spatagobrissus</tp:taxon-name-part><tp:taxon-name-part taxon-name-part-type="species" reg="mirabilis">mirabilis</tp:taxon-name-part></tp:taxon-name></italic>; not observed free-living.</p></tp:treatment-sec><tp:treatment-sec sec-type="Commensal relationship and habitat" id="SECID0EXWAE"><title>Commensal relationship and habitat.</title><p>Found crawling on the oral surface of the heart urchin <italic><tp:taxon-name><tp:taxon-name-part taxon-name-part-type="genus" reg="Spatagobrissus">Spatagobrissus</tp:taxon-name-part><tp:taxon-name-part taxon-name-part-type="species" reg="mirabilis">mirabilis</tp:taxon-name-part></tp:taxon-name></italic>. This host species was found to be living in a specialized microhabitat of coarse gravel and half-buried cobbles or boulders (at least at the type locality associated with kelp forests). At the type locality in 2018, of 10 sampled heart urchins, all had associated <italic><tp:taxon-name><tp:taxon-name-part taxon-name-part-type="genus" reg="Brachiomya">Brachiomya</tp:taxon-name-part></tp:taxon-name></italic> on their oral surface. Densities of <italic><tp:taxon-name><tp:taxon-name-part taxon-name-part-type="genus" reg="Brachiomya">Brachiomya</tp:taxon-name-part></tp:taxon-name></italic> ranged from 38 to 172 specimens on a single host. Two other commensal species were also recorded on these same urchins, a small but very common unidentified amphipod of family <tp:taxon-name><tp:taxon-name-part taxon-name-part-type="family">Lysianassidae</tp:taxon-name-part></tp:taxon-name>, and a large, scale worm (family <tp:taxon-name><tp:taxon-name-part taxon-name-part-type="family">Polynoidae</tp:taxon-name-part></tp:taxon-name>), of which only a few specimens were found. The amphipod and polychaete species also both appear to be new to science.</p></tp:treatment-sec><tp:treatment-sec sec-type="Discovery" id="SECID0EAYAE"><title>Discovery.</title><p>Initially discovered via free-diving in 2016 at the type locality, collected by Jannes Landschoff and Craig Foster.</p></tp:treatment-sec><tp:treatment-sec sec-type="etymology" id="SECID0EFYAE"><title>Etymology.</title><p>The name <italic><tp:taxon-name><tp:taxon-name-part taxon-name-part-type="genus" reg="Brachiomya"/><tp:taxon-name-part taxon-name-part-type="species" reg="ducentiunus">ducentiunus</tp:taxon-name-part></tp:taxon-name></italic> is from Latin, meaning “201.” The species was discovered while preparing and working on the ‘1001 Seaforest Species’ project, a research and storytelling program aimed at increasing awareness of regional kelp bed ecosystems colloquially referred to as ‘the Great African Seaforest’ (see <ext-link xmlns:xlink="http://www.w3.org/1999/xlink" xlink:type="simple" ext-link-type="uri" xlink:href="http://www.seachangeproject.com">www.seachangeproject.com</ext-link>). The number 201 was chosen as a unique identifier for the 1001 program, with the goal to link each hundredths species to a species described as new to science.</p></tp:treatment-sec><tp:treatment-sec sec-type="comparisons" id="SECID0E1YAE"><title>Comparisons.</title><p>The Pacific and Asian <italic><tp:taxon-name><tp:taxon-name-part taxon-name-part-type="genus" reg="Brachiomya">Brachiomya</tp:taxon-name-part><tp:taxon-name-part taxon-name-part-type="species" reg="stigmatica">stigmatica</tp:taxon-name-part></tp:taxon-name></italic>, which is the only other known species in the genus, is more evenly rounded anteriorly, has a strong rust-colored stripe medially, lacks radial striae, and has more developed teeth.</p></tp:treatment-sec><tp:treatment-sec><!--Section generated to contain objects referenced in tp:taxon-treatment.--><supplementary-material xmlns:xlink="http://www.w3.org/1999/xlink" id="S2" position="float" orientation="portrait" xlink:type="simple"><object-id content-type="doi" xlink:type="simple">10.3897/zookeys.1207.124517.suppl2</object-id><object-id content-type="arpha" xlink:type="simple">9C4CF56B-323D-5955-BE3B-6835213AAE52</object-id><label>Supplementary material 2</label><caption><p><italic><tp:taxon-name><tp:taxon-name-part taxon-name-part-type="genus" reg="Brachiomya">Brachiomya</tp:taxon-name-part><tp:taxon-name-part taxon-name-part-type="species" reg="ducentiunus">ducentiunus</tp:taxon-name-part></tp:taxon-name></italic> sp. nov., crawling between urchin spines highlighting elongated and serrated cowl</p></caption><statement content-type="dataType"><label>Data type</label><p>mp4</p></statement><media xlink:href="zookeys-1207-301_article-124517__-s002.mp4" mimetype="video" mime-subtype="mp4" position="float" orientation="portrait" xlink:type="simple" id="oo_1097717.mp4"><uri content-type="original_file" xlink:type="simple">https://binary.pensoft.net/file/1097717</uri></media><permissions><license xlink:type="simple"><license-p>This dataset is made available under the Open Database License (http://opendatacommons.org/licenses/odbl/1.0/). The Open Database License (ODbL) is a license agreement intended to allow users to freely share, modify, and use this Dataset while maintaining this same freedom for others, provided that the original source and author(s) are credited.</license-p></license></permissions><attrib specific-use="authors">Paul Valentich-Scott, Charles Griffiths, Jannes Landschoff, Ruiqi Li, Jingchun Li</attrib></supplementary-material></tp:treatment-sec></tp:taxon-treatment>
