# Supplementary material for: ﻿Bivalves of superfamily Galeommatoidea (Mollusca, Bivalvia) from western South Africa, with observations on commensal relationships and habitats
Source: Zookeys. 2024 Jul 22;1207:301–23. doi: 10.3897/zookeys.1207.124517 (PMC11287081; doi:10.3897/zookeys.1207.124517)
Supplement: XML Treatment for Montacuta [file zookeys.1207.124517-treatment3.xml]

<!DOCTYPE tp:taxon-treatment
  PUBLIC "-//TaxonX//DTD Taxonomic Treatment Publishing DTD v0 20100105//EN" "tax-treatment-NSO.dtd">
<tp:taxon-treatment xmlns:tp="http://www.plazi.org/taxpub"><tp:treatment-meta><kwd-group><label>Taxon classification</label><kwd>
                <named-content content-type="kingdom">Animalia</named-content>
              </kwd><kwd>
                <named-content content-type="order">Galeommatida</named-content>
              </kwd><kwd>
                <named-content content-type="family">Montacutidae</named-content>
              </kwd></kwd-group><mixed-citation publication-type="journal"><person-group><name><surname>Valentich-Scott</surname><given-names>Paul</given-names></name><name><surname>Griffiths</surname><given-names>Charles</given-names></name><name><surname>Landschoff</surname><given-names>Jannes</given-names></name><name><surname>Li</surname><given-names>Ruiqi</given-names></name><name><surname>Li</surname><given-names>Jingchun</given-names></name></person-group><article-title>﻿Bivalves of superfamily <tp:taxon-name><tp:taxon-name-part taxon-name-part-type="superfamily">Galeommatoidea</tp:taxon-name-part></tp:taxon-name> (<tp:taxon-name><tp:taxon-name-part taxon-name-part-type="phylum">Mollusca</tp:taxon-name-part></tp:taxon-name>, <tp:taxon-name><tp:taxon-name-part taxon-name-part-type="class">Bivalvia</tp:taxon-name-part></tp:taxon-name>) from western South Africa, with observations on commensal relationships and habitats</article-title><source>Zookeys</source><day>22</day><month>07</month><year>2024</year><volume>1207</volume><fpage>301</fpage><lpage>323</lpage><pub-id pub-id-type="doi">10.3897/zookeys.1207.124517</pub-id></mixed-citation></tp:treatment-meta><tp:nomenclature><label>﻿</label><tp:taxon-name>
              <object-id xmlns:xlink="http://www.w3.org/1999/xlink" content-type="arpha" xlink:type="simple">C13519CA-467E-5A84-A7A7-C923089D199B</object-id>
              <tp:taxon-name-part taxon-name-part-type="genus" reg="Montacuta">Montacuta</tp:taxon-name-part>
            </tp:taxon-name><tp:taxon-authority>Turton, 1822</tp:taxon-authority><tp:nomenclature-citation-list><tp:nomenclature-citation><tp:taxon-name>
                  <tp:taxon-name-part taxon-name-part-type="genus" reg="Montacuta">Montacuta</tp:taxon-name-part>
                </tp:taxon-name><comment>Turton, 1822. Type species (subsequent designation) Ligula <tp:taxon-name><tp:taxon-name-part taxon-name-part-type="genus" reg="Montacuta"/><tp:taxon-name-part taxon-name-part-type="species" reg="substriata">substriata</tp:taxon-name-part></tp:taxon-name> Montagu, 1808. Recent, North Atlantic Ocean.</comment></tp:nomenclature-citation></tp:nomenclature-citation-list></tp:nomenclature><tp:treatment-sec sec-type="description" id="SECID0E61AE"><title>Description.</title><p>Shell small (length less than 5 mm), subovate to subelliptical, moderately thin, translucent to opaque, gaping ventrally in some; sculpture of commarginal striae and ribs, weak, widely spaced radial ribs in some; periostracum thin to thick, translucent to dark brown; hinge plate narrow, each valve with low anterior cardinal tooth; ligament internal, large, elongate; mantle sparsely papillate, reflected, covering some of outer shell surface; without mantle tentacles; foot elongate, thin, trigonal, heel absent; with one demibranch on each side.</p></tp:treatment-sec><tp:treatment-sec sec-type="discussion" id="SECID0EE2AE"><title>Discussion.</title><p>While this genus is widely distributed in the North Atlantic, Mediterranean, and eastern Australia, this is only the second record from southern Africa. <xref ref-type="bibr" rid="B32">Kamenev (2008)</xref> provides a comprehensive description of the genus along with SEM images of the type species, <italic><tp:taxon-name><tp:taxon-name-part taxon-name-part-type="genus" reg="Montacuta">Montacuta</tp:taxon-name-part><tp:taxon-name-part taxon-name-part-type="species" reg="substriata">substriata</tp:taxon-name-part></tp:taxon-name></italic>.</p></tp:treatment-sec><ref-list><ref id="B32"><mixed-citation xmlns:xlink="http://www.w3.org/1999/xlink" xlink:type="simple"><person-group><name name-style="western"><surname>Kamenev</surname><given-names>GM</given-names></name></person-group> (<year>2008</year>) <article-title>Little-known arctic species <italic><tp:taxon-name><tp:taxon-name-part taxon-name-part-type="genus">Montacuta</tp:taxon-name-part><tp:taxon-name-part taxon-name-part-type="species">spitzbergensis</tp:taxon-name-part></tp:taxon-name></italic> (<tp:taxon-name><tp:taxon-name-part taxon-name-part-type="class">Bivalvia</tp:taxon-name-part></tp:taxon-name>: <tp:taxon-name><tp:taxon-name-part taxon-name-part-type="family">Montacutidae</tp:taxon-name-part></tp:taxon-name>) from the north-western Pacific with notes on <italic><tp:taxon-name><tp:taxon-name-part taxon-name-part-type="genus">Montacuta</tp:taxon-name-part><tp:taxon-name-part taxon-name-part-type="species">substriata</tp:taxon-name-part></tp:taxon-name></italic> and <italic><tp:taxon-name><tp:taxon-name-part taxon-name-part-type="genus">Tellimya</tp:taxon-name-part><tp:taxon-name-part taxon-name-part-type="species">ferruginosa</tp:taxon-name-part></tp:taxon-name></italic>.</article-title><source>Journal of the Marine Biological Association of the United Kingdom</source><volume>88</volume>(<issue>2</issue>): <fpage>347</fpage>–<lpage>356</lpage>. <ext-link xlink:href="10.1017/S0025315408000568" ext-link-type="doi" xlink:type="simple">https://doi.org/10.1017/S0025315408000568</ext-link></mixed-citation></ref></ref-list></tp:taxon-treatment>
