# Supplementary material for: ﻿Bivalves of superfamily Galeommatoidea (Mollusca, Bivalvia) from western South Africa, with observations on commensal relationships and habitats
Source: Zookeys. 2024 Jul 22;1207:301–23. doi: 10.3897/zookeys.1207.124517 (PMC11287081; doi:10.3897/zookeys.1207.124517)
Supplement: XML Treatment for Montacuta cf. substriata [file zookeys.1207.124517-treatment4.xml]

<!DOCTYPE tp:taxon-treatment
  PUBLIC "-//TaxonX//DTD Taxonomic Treatment Publishing DTD v0 20100105//EN" "tax-treatment-NSO.dtd">
<tp:taxon-treatment xmlns:tp="http://www.plazi.org/taxpub"><tp:treatment-meta><kwd-group><label>Taxon classification</label><kwd>
                <named-content content-type="kingdom">Animalia</named-content>
              </kwd><kwd>
                <named-content content-type="order">Galeommatida</named-content>
              </kwd><kwd>
                <named-content content-type="family">Montacutidae</named-content>
              </kwd></kwd-group><mixed-citation publication-type="journal"><person-group><name><surname>Valentich-Scott</surname><given-names>Paul</given-names></name><name><surname>Griffiths</surname><given-names>Charles</given-names></name><name><surname>Landschoff</surname><given-names>Jannes</given-names></name><name><surname>Li</surname><given-names>Ruiqi</given-names></name><name><surname>Li</surname><given-names>Jingchun</given-names></name></person-group><article-title>﻿Bivalves of superfamily <tp:taxon-name><tp:taxon-name-part taxon-name-part-type="superfamily">Galeommatoidea</tp:taxon-name-part></tp:taxon-name> (<tp:taxon-name><tp:taxon-name-part taxon-name-part-type="phylum">Mollusca</tp:taxon-name-part></tp:taxon-name>, <tp:taxon-name><tp:taxon-name-part taxon-name-part-type="class">Bivalvia</tp:taxon-name-part></tp:taxon-name>) from western South Africa, with observations on commensal relationships and habitats</article-title><source>Zookeys</source><day>22</day><month>07</month><year>2024</year><volume>1207</volume><fpage>301</fpage><lpage>323</lpage><pub-id pub-id-type="doi">10.3897/zookeys.1207.124517</pub-id></mixed-citation></tp:treatment-meta><tp:nomenclature><label>﻿</label><tp:taxon-name>
              <object-id xmlns:xlink="http://www.w3.org/1999/xlink" content-type="arpha" xlink:type="simple">A9F39F1A-1B0F-518F-88D0-13383DA6D997</object-id>
              <tp:taxon-name-part taxon-name-part-type="genus" reg="Montacuta">Montacuta</tp:taxon-name-part>
              <tp:taxon-name-part taxon-name-part-type="uncertainty-rank">cf.</tp:taxon-name-part>
              <tp:taxon-name-part taxon-name-part-type="species" reg="substriata">substriata</tp:taxon-name-part>
            </tp:taxon-name><tp:taxon-authority>(Montagu, 1808)</tp:taxon-authority><xref ref-type="fig" rid="F3">Fig. 3A–F</xref><tp:nomenclature-citation-list><tp:nomenclature-citation><tp:taxon-name>
                  <tp:taxon-name-part taxon-name-part-type="genus" reg="Ligula">Ligula</tp:taxon-name-part>
                  <tp:taxon-name-part taxon-name-part-type="species" reg="substriata">substriata</tp:taxon-name-part>
                </tp:taxon-name><comment> Montagu, 1808: 25. </comment></tp:nomenclature-citation></tp:nomenclature-citation-list></tp:nomenclature><tp:treatment-sec sec-type="material" id="SECID0ES4AE"><title>Material examined.</title><p>Four specimens from 122 m off Agulhas Bank, ~ 110 km south off Mossel Bay (35.196°S, 22.056°E).</p></tp:treatment-sec><tp:treatment-sec sec-type="description" id="SECID0EX4AE"><title>Description.</title><p><bold><italic>Shell</italic></bold> thin, fragile, moderately inflated, opaque; inequilateral, much longer anteriorly; anterior and posterior ends broadly rounded (Fig. <xref ref-type="fig" rid="F3">3A, B</xref>); shell margins only weakly gaping, if at all; prodissoconch length ~ 300 μm; dissoconch sculpture of commarginal striae, irregular widely-spaced radial striae, plus 1–3 low, broad, irregular radial undulations in some; umbos narrow, pointed, slightly projecting; hinge plate narrow; both valves with short, stout anterior cardinal tooth, and long, thin posterior cardinal tooth (Fig. <xref ref-type="fig" rid="F3">3C, D</xref>); ligament in oblique resilifer between cardinal teeth. Length up to 3 mm.</p><fig id="F3" position="float" orientation="portrait"><object-id xmlns:xlink="http://www.w3.org/1999/xlink" content-type="doi" xlink:type="simple">10.3897/zookeys.1207.124517.figure3</object-id><object-id xmlns:xlink="http://www.w3.org/1999/xlink" content-type="arpha" xlink:type="simple">EC918FF9-182C-503C-ADEC-E7022D3F7A22</object-id><label>Figure 3.</label><caption><p><tp:taxon-name><tp:taxon-name-part taxon-name-part-type="genus" reg="Montacuta">Montacuta</tp:taxon-name-part><tp:taxon-name-part taxon-name-part-type="uncertainty-rank">cf.</tp:taxon-name-part><tp:taxon-name-part taxon-name-part-type="species" reg="substriata">substriata</tp:taxon-name-part></tp:taxon-name><bold>A–D</bold><named-content xmlns:xlink="http://www.w3.org/1999/xlink" content-type="dwc:institutional_code" xlink:title="Santa Barbara Museum of Natural History" xlink:href="http://grbio.org/institution/santa-barbara-museum-natural-history" xlink:type="simple">SBMNH</named-content> 467288, length = 3.0 mm, height = 2.2 mm <bold>A</bold> exterior of right valve <bold>B</bold> exterior of left valve <bold>C</bold> Interior of left valve <bold>D</bold> Interior of right valve <bold>E</bold> specimen attached to urchin spine <bold>F</bold> living animals attached to urchin <italic><tp:taxon-name><tp:taxon-name-part taxon-name-part-type="genus" reg="Spatangus">Spatangus</tp:taxon-name-part><tp:taxon-name-part taxon-name-part-type="species" reg="capensis">capensis</tp:taxon-name-part></tp:taxon-name></italic>.</p></caption><graphic xmlns:xlink="http://www.w3.org/1999/xlink" xlink:href="zookeys-1207-301_article-124517__-g003.jpg" position="float" orientation="portrait" xlink:type="simple" id="oo_1097712.jpg"><uri content-type="original_file" xlink:type="simple">https://binary.pensoft.net/fig/1097712</uri></graphic></fig><p><bold><italic>Mantle</italic></bold> not reflected.</p><p><bold><italic>Foot</italic></bold>. Large, equal to or slightly longer than the length of the shell when fully extended, trigonal, without heel; long ventral byssal groove extending to end of smooth foot tip. Can attach to the host by byssal threads.</p><p><bold><italic>Ctenidia</italic></bold>. With one demibranch on each side, comprised of ~ 20 widely-spaced filaments in larger specimens.</p></tp:treatment-sec><tp:treatment-sec sec-type="material" id="SECID0EVAAG"><title>Type.</title><p>Lost; Devon coast, United Kingdom.</p></tp:treatment-sec><tp:treatment-sec sec-type="Commensal relationship and habitat" id="SECID0E1AAG"><title>Commensal relationship and habitat.</title><p>Found crawling on the oral surface of the heart urchin <italic><tp:taxon-name><tp:taxon-name-part taxon-name-part-type="genus" reg="Spatangus">Spatangus</tp:taxon-name-part><tp:taxon-name-part taxon-name-part-type="species" reg="capensis">capensis</tp:taxon-name-part></tp:taxon-name></italic> Döderlein, 1905. Up to 20 specimens have been observed byssally attached to the host.</p></tp:treatment-sec><tp:treatment-sec sec-type="Locality information" id="SECID0ELBAG"><title>Locality information.</title><p>Collected in 122 m off Agulhas Bank, ~ 110 km south off Mossel Bay (<named-content xmlns:xlink="http://www.w3.org/1999/xlink" content-type="dwc:verbatimCoordinates" xlink:type="simple"><named-content content-type="geo-json" specific-use="{&#34;type&#34;:&#34;Point&#34;,&#34;coordinates&#34;:[22.056000,-35.196000]}" id="NCID0EUBAG" xlink:type="simple">35.196°S, 22.056°E</named-content></named-content>). Voucher specimens deposited as <named-content xmlns:xlink="http://www.w3.org/1999/xlink" content-type="dwc:institutional_code" xlink:title="Santa Barbara Museum of Natural History" xlink:href="http://grbio.org/institution/santa-barbara-museum-natural-history" xlink:type="simple">SBMNH</named-content> 467288, SAMC-A096818, and <named-content xmlns:xlink="http://www.w3.org/1999/xlink" content-type="dwc:institutional_code" xlink:title="Museum of Natural History, University of Colorado" xlink:href="http://grbio.org/institution/university-colorado-museum-natural-history" xlink:type="simple">UCM</named-content> 60478.</p></tp:treatment-sec><tp:treatment-sec sec-type="discussion" id="SECID0EBCAG"><title>Discussion.</title><p><italic><tp:taxon-name><tp:taxon-name-part taxon-name-part-type="genus" reg="Montacuta">Montacuta</tp:taxon-name-part><tp:taxon-name-part taxon-name-part-type="species" reg="substriata">substriata</tp:taxon-name-part></tp:taxon-name></italic> is a well-documented species in the North Atlantic (<xref ref-type="bibr" rid="B46">Oliver et al. 2016</xref>) and the Mediterranean (<xref ref-type="bibr" rid="B18">Gofas et al. 2011</xref>). <xref ref-type="bibr" rid="B2">Barnard (1964a)</xref> reported a single valve of this species in 100 fathoms (182 m). <xref ref-type="bibr" rid="B9">Cosel and Gofas (2019)</xref> did not report the species from tropical West Africa, nor have there been any other records from the African Atlantic or Indian Oceans. We acknowledge that there is likely limited gene flow between the populations of <italic><tp:taxon-name><tp:taxon-name-part taxon-name-part-type="genus" reg="Montacuta">Montacuta</tp:taxon-name-part><tp:taxon-name-part taxon-name-part-type="species" reg="substriata">substriata</tp:taxon-name-part></tp:taxon-name></italic> in the North Atlantic and Cape Town, especially in light of the apparent absence of the species in tropical West Africa. However, the two populations match conchologically in all details although their hosts are different; <italic><tp:taxon-name><tp:taxon-name-part taxon-name-part-type="genus" reg="Spatangus">Spatangus</tp:taxon-name-part><tp:taxon-name-part taxon-name-part-type="species" reg="capensis">capensis</tp:taxon-name-part></tp:taxon-name></italic> in South Africa and <italic><tp:taxon-name><tp:taxon-name-part taxon-name-part-type="genus" reg="Spatangus">Spatangus</tp:taxon-name-part><tp:taxon-name-part taxon-name-part-type="species" reg="purpureus">purpureus</tp:taxon-name-part></tp:taxon-name></italic> Müller, 1776 and <italic><tp:taxon-name><tp:taxon-name-part taxon-name-part-type="genus" reg="Enchinocardium">Enchinocardium</tp:taxon-name-part><tp:taxon-name-part taxon-name-part-type="species" reg="flavescens">flavescens</tp:taxon-name-part></tp:taxon-name></italic> Müller, 1776, in the northeast Atlantic. Unfortunately, we have been unable to extract DNA from our specimens from the Agulhas Bank, so we are unable to completely confirm this identification. It is possible that the South African specimens represent a new species.</p></tp:treatment-sec><ref-list><ref id="B46"><mixed-citation xmlns:xlink="http://www.w3.org/1999/xlink" xlink:type="simple"><person-group><name name-style="western"><surname>Oliver</surname><given-names>PG</given-names></name><name name-style="western"><surname>Holmes</surname><given-names>AM</given-names></name><name name-style="western"><surname>Killeen</surname><given-names>IJ</given-names></name><name name-style="western"><surname>Turner</surname><given-names>JA</given-names></name></person-group> (<year>2016</year>) Marine Bivalve Shells of the British Isles. Amgueddfa Cymru – National Museum Wales. <ext-link xlink:href="http://naturalhistory.museumwales.ac.uk/britishbivalves" ext-link-type="uri" xlink:type="simple">http://naturalhistory.museumwales.ac.uk/britishbivalves</ext-link> [Accessed: 25 June 2024]</mixed-citation></ref><ref id="B18"><mixed-citation xmlns:xlink="http://www.w3.org/1999/xlink" xlink:type="simple"><person-group><name name-style="western"><surname>Gofas</surname><given-names>S</given-names></name><name name-style="western"><surname>Moreno</surname><given-names>D</given-names></name><name name-style="western"><surname>Salas</surname><given-names>C</given-names></name></person-group> (<year>2011</year>) Moluscos marinos de Andalucía. Málaga, Spain (Universidad de Málaga). I: i–xvi + 1–342, II: i–xii + 343–809.</mixed-citation></ref><ref id="B2"><mixed-citation xmlns:xlink="http://www.w3.org/1999/xlink" xlink:type="simple"><person-group><name name-style="western"><surname>Barnard</surname><given-names>KH</given-names></name></person-group> (<year>1964a</year>) <article-title>Contributions to the knowledge of South African marine <tp:taxon-name><tp:taxon-name-part taxon-name-part-type="phylum">Mollusca</tp:taxon-name-part></tp:taxon-name>. Part V. Lamellibranchiata. South African Museum.</article-title><source>Annals</source><volume>47</volume>: <fpage>361</fpage>–<lpage>593</lpage>.</mixed-citation></ref><ref id="B9"><mixed-citation xmlns:xlink="http://www.w3.org/1999/xlink" xlink:type="simple"><person-group><name name-style="western"><surname>Cosel</surname><given-names>R von</given-names></name><name name-style="western"><surname>Gofas</surname><given-names>S</given-names></name></person-group> (<year>2019</year>) <source>Marine bivalves of tropical west Africa from Rio de Oro to southern Angola.</source><publisher-name>Muséum National d’Histoire Naturelle</publisher-name>, <publisher-loc>Paris</publisher-loc>, <size units="page">1104 pp</size>. <ext-link xlink:href="10.5852/fft48" ext-link-type="doi" xlink:type="simple">https://doi.org/10.5852/fft48</ext-link></mixed-citation></ref></ref-list></tp:taxon-treatment>
