# Supplementary material for: ﻿Bivalves of superfamily Galeommatoidea (Mollusca, Bivalvia) from western South Africa, with observations on commensal relationships and habitats
Source: Zookeys. 2024 Jul 22;1207:301–23. doi: 10.3897/zookeys.1207.124517 (PMC11287081; doi:10.3897/zookeys.1207.124517)
Supplement: XML Treatment for Kellia [file zookeys.1207.124517-treatment5.xml]

<!DOCTYPE tp:taxon-treatment
  PUBLIC "-//TaxonX//DTD Taxonomic Treatment Publishing DTD v0 20100105//EN" "tax-treatment-NSO.dtd">
<tp:taxon-treatment xmlns:tp="http://www.plazi.org/taxpub"><tp:treatment-meta><kwd-group><label>Taxon classification</label><kwd>
                <named-content content-type="kingdom">Animalia</named-content>
              </kwd><kwd>
                <named-content content-type="order">Veneroida</named-content>
              </kwd><kwd>
                <named-content content-type="family">Kelliidae</named-content>
              </kwd></kwd-group><mixed-citation publication-type="journal"><person-group><name><surname>Valentich-Scott</surname><given-names>Paul</given-names></name><name><surname>Griffiths</surname><given-names>Charles</given-names></name><name><surname>Landschoff</surname><given-names>Jannes</given-names></name><name><surname>Li</surname><given-names>Ruiqi</given-names></name><name><surname>Li</surname><given-names>Jingchun</given-names></name></person-group><article-title>﻿Bivalves of superfamily <tp:taxon-name><tp:taxon-name-part taxon-name-part-type="superfamily">Galeommatoidea</tp:taxon-name-part></tp:taxon-name> (<tp:taxon-name><tp:taxon-name-part taxon-name-part-type="phylum">Mollusca</tp:taxon-name-part></tp:taxon-name>, <tp:taxon-name><tp:taxon-name-part taxon-name-part-type="class">Bivalvia</tp:taxon-name-part></tp:taxon-name>) from western South Africa, with observations on commensal relationships and habitats</article-title><source>Zookeys</source><day>22</day><month>07</month><year>2024</year><volume>1207</volume><fpage>301</fpage><lpage>323</lpage><pub-id pub-id-type="doi">10.3897/zookeys.1207.124517</pub-id></mixed-citation></tp:treatment-meta><tp:nomenclature><label>﻿</label><tp:taxon-name>
              <object-id xmlns:xlink="http://www.w3.org/1999/xlink" content-type="arpha" xlink:type="simple">DA6A5CA8-B9A3-5859-8C9D-5D4D463D8F21</object-id>
              <tp:taxon-name-part taxon-name-part-type="genus" reg="Kellia">Kellia</tp:taxon-name-part>
            </tp:taxon-name><tp:taxon-authority>Turton, 1822</tp:taxon-authority><tp:nomenclature-citation-list><tp:nomenclature-citation><tp:taxon-name>
                  <tp:taxon-name-part taxon-name-part-type="genus" reg="Kellia">Kellia</tp:taxon-name-part>
                </tp:taxon-name><comment>Turton, 1822. Type species (subsequent designation, <xref ref-type="bibr" rid="B54">Récluz 1844</xref>): <tp:taxon-name><tp:taxon-name-part taxon-name-part-type="genus" reg="Mya">Mya</tp:taxon-name-part><tp:taxon-name-part taxon-name-part-type="species" reg="suborbicularis">suborbicularis</tp:taxon-name-part></tp:taxon-name> (Montagu, 1803). Recent, North Atlantic.</comment></tp:nomenclature-citation><tp:nomenclature-citation><tp:taxon-name>
                  <tp:taxon-name-part taxon-name-part-type="genus" reg="Chironia">Chironia</tp:taxon-name-part>
                </tp:taxon-name><comment>Deshayes, 1839. Type species (monotypy): <tp:taxon-name><tp:taxon-name-part taxon-name-part-type="genus" reg="Chironia">Chironia</tp:taxon-name-part><tp:taxon-name-part taxon-name-part-type="species" reg="laperousii">laperousii</tp:taxon-name-part></tp:taxon-name> Deshayes, 1839.</comment></tp:nomenclature-citation><tp:nomenclature-citation><tp:taxon-name>
                  <tp:taxon-name-part taxon-name-part-type="genus" reg="Diplodontina">Diplodontina</tp:taxon-name-part>
                </tp:taxon-name><comment>Stempell, 1899. Type species (monotypy): <tp:taxon-name><tp:taxon-name-part taxon-name-part-type="genus" reg="Diplodontina">Diplodontina</tp:taxon-name-part><tp:taxon-name-part taxon-name-part-type="species" reg="tumbesiana">tumbesiana</tp:taxon-name-part></tp:taxon-name> Stempel, 1899. Recent, Chile.</comment></tp:nomenclature-citation></tp:nomenclature-citation-list></tp:nomenclature><tp:treatment-sec sec-type="description" id="SECID0EPHAG"><title>Description.</title><p>Shell subovate to ovate-elongate, inflated, subequilateral, equivalve; umbos prosogyrate; sculpture of commarginal ribs, striae, or growth checks; periostracum thin, translucent, green to yellow, dehiscent to adherent; hinge plate narrow; two small cardinal teeth in left valve, one cardinal tooth in right valve; one elongate, posterior lateral tooth in both valves; ligament internal, robust, in elongate resilifer.</p></tp:treatment-sec><tp:treatment-sec sec-type="discussion" id="SECID0EUHAG"><title>Discussion.</title><p>There has been much taxonomic confusion with members of <italic><tp:taxon-name><tp:taxon-name-part taxon-name-part-type="genus" reg="Kellia">Kellia</tp:taxon-name-part></tp:taxon-name></italic>, especially in the southern hemisphere, and the genus needs a global revision. <xref ref-type="bibr" rid="B31">Kamenev (2004)</xref> documented many species of <italic><tp:taxon-name><tp:taxon-name-part taxon-name-part-type="genus" reg="Kellia">Kellia</tp:taxon-name-part></tp:taxon-name></italic> from the North Pacific and North Atlantic Oceans. The functional morphology of the genus has been documented by <xref ref-type="bibr" rid="B44">Oldfield (1961)</xref> and the sperm morphology by <xref ref-type="bibr" rid="B29">Jespersen and Lützen (2007)</xref></p></tp:treatment-sec><ref-list><ref id="B54"><mixed-citation xmlns:xlink="http://www.w3.org/1999/xlink" xlink:type="simple"><person-group><name name-style="western"><surname>Récluz</surname><given-names>CA</given-names></name></person-group> (<year>1844</year>) Prodrome d’une monographie du genre erycine. Société Cuviérienne, Revue Zoologique 7: 291–299 (Aug.); (9): 325–336 (Sept.).</mixed-citation></ref><ref id="B31"><mixed-citation xmlns:xlink="http://www.w3.org/1999/xlink" xlink:type="simple"><person-group><name name-style="western"><surname>Kamenev</surname><given-names>GM</given-names></name></person-group> (<year>2004</year>) <article-title>New species of the genus <italic><tp:taxon-name><tp:taxon-name-part taxon-name-part-type="genus">Kellia</tp:taxon-name-part></tp:taxon-name></italic> (<tp:taxon-name><tp:taxon-name-part taxon-name-part-type="class">Bivalvia</tp:taxon-name-part></tp:taxon-name>: <tp:taxon-name><tp:taxon-name-part taxon-name-part-type="family">Kelliidae</tp:taxon-name-part></tp:taxon-name>) from the Commander Islands, with notes on <italic><tp:taxon-name><tp:taxon-name-part taxon-name-part-type="genus">Kellia</tp:taxon-name-part><tp:taxon-name-part taxon-name-part-type="species">comandorica</tp:taxon-name-part></tp:taxon-name></italic> Scarlato, 1981.</article-title><source>Malacologia</source><volume>46</volume>: <fpage>57</fpage>–<lpage>71</lpage>.</mixed-citation></ref><ref id="B44"><mixed-citation xmlns:xlink="http://www.w3.org/1999/xlink" xlink:type="simple"><person-group><name name-style="western"><surname>Oldfield</surname><given-names>EW</given-names></name></person-group> (<year>1961</year>) <article-title>The functional morphology of <italic><tp:taxon-name><tp:taxon-name-part taxon-name-part-type="genus">Kellia</tp:taxon-name-part><tp:taxon-name-part taxon-name-part-type="species">suborbicularis</tp:taxon-name-part></tp:taxon-name></italic> (Montagu), <italic><tp:taxon-name><tp:taxon-name-part taxon-name-part-type="genus">Montacuta</tp:taxon-name-part><tp:taxon-name-part taxon-name-part-type="species">ferruginosa</tp:taxon-name-part></tp:taxon-name></italic> (Montagu) and <italic><tp:taxon-name><tp:taxon-name-part taxon-name-part-type="genus">M.</tp:taxon-name-part><tp:taxon-name-part taxon-name-part-type="species">substriata</tp:taxon-name-part></tp:taxon-name></italic> (Montagu) (<tp:taxon-name><tp:taxon-name-part taxon-name-part-type="phylum">Mollusca</tp:taxon-name-part></tp:taxon-name>, Lamellibranchiata).</article-title><source>Journal of Molluscan Studies</source><volume>34</volume>(<issue>5</issue>): <fpage>255</fpage>–<lpage>295</lpage>. <ext-link xlink:href="10.1093/oxfordjournals.mollus.a064872" ext-link-type="doi" xlink:type="simple">https://doi.org/10.1093/oxfordjournals.mollus.a064872</ext-link></mixed-citation></ref><ref id="B29"><mixed-citation xmlns:xlink="http://www.w3.org/1999/xlink" xlink:type="simple"><person-group><name name-style="western"><surname>Jespersen</surname><given-names>Å</given-names></name><name name-style="western"><surname>Lützen</surname><given-names>J</given-names></name></person-group> (<year>2007</year>) <article-title>Sperm ultrastructure in <italic><tp:taxon-name><tp:taxon-name-part taxon-name-part-type="genus">Kellia</tp:taxon-name-part><tp:taxon-name-part taxon-name-part-type="species">suborbicularis</tp:taxon-name-part></tp:taxon-name></italic> (<tp:taxon-name><tp:taxon-name-part taxon-name-part-type="class">Bivalvia</tp:taxon-name-part></tp:taxon-name>: <tp:taxon-name><tp:taxon-name-part taxon-name-part-type="superfamily">Galeommatoidea</tp:taxon-name-part></tp:taxon-name>: <tp:taxon-name><tp:taxon-name-part taxon-name-part-type="family">Kelliidae</tp:taxon-name-part></tp:taxon-name>.</article-title><source>Acta Zoologica (Stockholm, Sweden)</source><volume>88</volume>(<issue>1</issue>): <fpage>59</fpage>–<lpage>63</lpage>. <ext-link xlink:href="10.1111/j.1463-6395.2007.00251.x" ext-link-type="doi" xlink:type="simple">https://doi.org/10.1111/j.1463-6395.2007.00251.x</ext-link> [sic]</mixed-citation></ref></ref-list></tp:taxon-treatment>
