# Supplementary material for: ﻿Bivalves of superfamily Galeommatoidea (Mollusca, Bivalvia) from western South Africa, with observations on commensal relationships and habitats
Source: Zookeys. 2024 Jul 22;1207:301–23. doi: 10.3897/zookeys.1207.124517 (PMC11287081; doi:10.3897/zookeys.1207.124517)
Supplement: XML Treatment for Kellia becki [file zookeys.1207.124517-treatment6.xml]

<!DOCTYPE tp:taxon-treatment
  PUBLIC "-//TaxonX//DTD Taxonomic Treatment Publishing DTD v0 20100105//EN" "tax-treatment-NSO.dtd">
<tp:taxon-treatment xmlns:tp="http://www.plazi.org/taxpub"><tp:treatment-meta><kwd-group><label>Taxon classification</label><kwd>
                <named-content content-type="kingdom">Animalia</named-content>
              </kwd><kwd>
                <named-content content-type="order">Veneroida</named-content>
              </kwd><kwd>
                <named-content content-type="family">Kelliidae</named-content>
              </kwd></kwd-group><mixed-citation publication-type="journal"><person-group><name><surname>Valentich-Scott</surname><given-names>Paul</given-names></name><name><surname>Griffiths</surname><given-names>Charles</given-names></name><name><surname>Landschoff</surname><given-names>Jannes</given-names></name><name><surname>Li</surname><given-names>Ruiqi</given-names></name><name><surname>Li</surname><given-names>Jingchun</given-names></name></person-group><article-title>﻿Bivalves of superfamily <tp:taxon-name><tp:taxon-name-part taxon-name-part-type="superfamily">Galeommatoidea</tp:taxon-name-part></tp:taxon-name> (<tp:taxon-name><tp:taxon-name-part taxon-name-part-type="phylum">Mollusca</tp:taxon-name-part></tp:taxon-name>, <tp:taxon-name><tp:taxon-name-part taxon-name-part-type="class">Bivalvia</tp:taxon-name-part></tp:taxon-name>) from western South Africa, with observations on commensal relationships and habitats</article-title><source>Zookeys</source><day>22</day><month>07</month><year>2024</year><volume>1207</volume><fpage>301</fpage><lpage>323</lpage><pub-id pub-id-type="doi">10.3897/zookeys.1207.124517</pub-id></mixed-citation></tp:treatment-meta><tp:nomenclature><label>﻿</label><tp:taxon-name>
              <object-id xmlns:xlink="http://www.w3.org/1999/xlink" content-type="arpha" xlink:type="simple">9A4973C1-529F-538F-B377-3EF5D37FD83B</object-id>
              <tp:taxon-name-part taxon-name-part-type="genus" reg="Kellia">Kellia</tp:taxon-name-part>
              <tp:taxon-name-part taxon-name-part-type="species" reg="becki">becki</tp:taxon-name-part>
            </tp:taxon-name><tp:taxon-authority>(W.H. Turton, 1932)</tp:taxon-authority><xref ref-type="fig" rid="F4">Fig. 4A–H</xref><tp:nomenclature-citation-list><tp:nomenclature-citation><tp:taxon-name>
                  <tp:taxon-name-part taxon-name-part-type="genus" reg="Erycina">Erycina</tp:taxon-name-part>
                  <tp:taxon-name-part taxon-name-part-type="species" reg="becki">becki</tp:taxon-name-part>
                </tp:taxon-name><comment>W.H. Turton, 1932: 238.</comment></tp:nomenclature-citation></tp:nomenclature-citation-list></tp:nomenclature><tp:treatment-sec sec-type="material" id="SECID0EJKAG"><title>Material examined.</title><p>Two specimens from at Glencairn, South Africa (34.162°S, 18.432°E).</p></tp:treatment-sec><tp:treatment-sec sec-type="description" id="SECID0EOKAG"><title>Description.</title><p><bold><italic>Shell</italic></bold> ovate, thin, fragile, highly inflated, semi-translucent; subequilateral; umbos broad, moderately inflated; anterior and posterior ends broadly rounded; shell margins not gaping; periostracum thin, adherent, yellow, iridescent; external sculpture of fine commarginal striae; hinge plate narrow; right valve with one small cardinal tooth and one thin posterior lateral tooth, with large gap between them; left valve with two very small cardinal teeth and one posterior lateral tooth; ligament oblique, broad, in shallow resilifer. Length up to 6 mm.</p><p><bold><italic>Mantle</italic>.</bold> Translucent, reflected, extending well past shell margin dorsally, forming an extended facultative siphon posteriorly (Fig. <xref ref-type="fig" rid="F4">4H</xref>).</p><fig id="F4" position="float" orientation="portrait"><object-id xmlns:xlink="http://www.w3.org/1999/xlink" content-type="doi" xlink:type="simple">10.3897/zookeys.1207.124517.figure4</object-id><object-id xmlns:xlink="http://www.w3.org/1999/xlink" content-type="arpha" xlink:type="simple">0C9C0316-9CF8-592C-81F6-82394CF971AC</object-id><label>Figure 4.</label><caption><p><italic><tp:taxon-name><tp:taxon-name-part taxon-name-part-type="genus" reg="Kellia">Kellia</tp:taxon-name-part><tp:taxon-name-part taxon-name-part-type="species" reg="becki">becki</tp:taxon-name-part></tp:taxon-name></italic><bold>A–F</bold><named-content xmlns:xlink="http://www.w3.org/1999/xlink" content-type="dwc:institutional_code" xlink:title="Santa Barbara Museum of Natural History" xlink:href="http://grbio.org/institution/santa-barbara-museum-natural-history" xlink:type="simple">SBMNH</named-content> 669951, length = 5.6 mm, height = 4.9 mm <bold>A</bold> exterior of right valve <bold>B</bold> exterior of left valve <bold>C</bold> interior of left valve <bold>D</bold> interior of right valve <bold>E</bold> hinge of left valve <bold>F</bold> hinge of right valve <bold>G</bold> living animal on rock adjacent to polynoid polychaete, <italic><tp:taxon-name><tp:taxon-name-part taxon-name-part-type="genus" reg="Polynoe">Polynoe</tp:taxon-name-part><tp:taxon-name-part taxon-name-part-type="species" reg="scolopendrina">scolopendrina</tp:taxon-name-part></tp:taxon-name></italic><bold>H</bold> living animal with mantle and foot fully extended.</p></caption><graphic xmlns:xlink="http://www.w3.org/1999/xlink" xlink:href="zookeys-1207-301_article-124517__-g004.jpg" position="float" orientation="portrait" xlink:type="simple" id="oo_1097713.jpg"><uri content-type="original_file" xlink:type="simple">https://binary.pensoft.net/fig/1097713</uri></graphic></fig><p><bold><italic>Foot</italic></bold>. Long, thin, translucent, without heel (Fig. <xref ref-type="fig" rid="F4">4H</xref>).</p><p><bold><italic>Ctenidia</italic></bold>. Specimens for internal examination not available.</p></tp:treatment-sec><tp:treatment-sec sec-type="material" id="SECID0ENNAG"><title>Type.</title><p><abbrev xmlns:xlink="http://www.w3.org/1999/xlink" xlink:title="Oxford Museum of Natural History" id="ABBRID0ETNAG" xlink:type="simple">ZC</abbrev>-M003209, Port Alfred, South Africa.</p></tp:treatment-sec><tp:treatment-sec sec-type="Commensal relationship and habitat" id="SECID0EXNAG"><title>Commensal relationship and habitat.</title><p>Found on the undersides of rocks in intertidal pools. Although the errant polynoid polychaete, <italic><tp:taxon-name><tp:taxon-name-part taxon-name-part-type="genus" reg="Polynoe">Polynoe</tp:taxon-name-part><tp:taxon-name-part taxon-name-part-type="species" reg="scolopendrina">scolopendrina</tp:taxon-name-part></tp:taxon-name></italic> Savigny, 1822, is also visible in some of the images provided herein, we do not suspect any commensal relationship between the <italic><tp:taxon-name><tp:taxon-name-part taxon-name-part-type="genus" reg="Kellia">Kellia</tp:taxon-name-part><tp:taxon-name-part taxon-name-part-type="species" reg="becki">becki</tp:taxon-name-part></tp:taxon-name></italic> and this polychaete and consider it to be a free-living, nestling species.</p></tp:treatment-sec><tp:treatment-sec sec-type="comparisons" id="SECID0ETOAG"><title>Comparisons.</title><p><xref ref-type="bibr" rid="B26">Huber (2015)</xref> considered <italic><tp:taxon-name><tp:taxon-name-part taxon-name-part-type="genus" reg="Kellia">Kellia</tp:taxon-name-part><tp:taxon-name-part taxon-name-part-type="species" reg="becki">becki</tp:taxon-name-part></tp:taxon-name></italic> to be the only member of this genus to be present in the Cape Town region. The Australian <italic><tp:taxon-name><tp:taxon-name-part taxon-name-part-type="genus" reg="Kellia">Kellia</tp:taxon-name-part><tp:taxon-name-part taxon-name-part-type="species" reg="rotunda">rotunda</tp:taxon-name-part></tp:taxon-name></italic> (Deshayes, 1856) had been recorded from South Africa by <xref ref-type="bibr" rid="B4">Bartsch (1915)</xref>, W.H. <xref ref-type="bibr" rid="B62">Turton (1932)</xref>, <xref ref-type="bibr" rid="B2">Barnard (1964a)</xref>, and <xref ref-type="bibr" rid="B33">Kilburn and Rippey (1982)</xref>, but these records were considered erroneous by <xref ref-type="bibr" rid="B26">Huber (2015)</xref>, although he did mention the need to genetically compare these two species.</p><p>The specimens illustrated by <xref ref-type="bibr" rid="B9">Cosel and Gofas (2019</xref>: 486) in tropical West Africa as <italic><tp:taxon-name><tp:taxon-name-part taxon-name-part-type="genus" reg="Kellia">Kellia</tp:taxon-name-part><tp:taxon-name-part taxon-name-part-type="species" reg="suborbicularis">suborbicularis</tp:taxon-name-part></tp:taxon-name></italic> (Montagu, 1803) are very similar conchologically to our specimens from the Cape Peninsula. Genetic studies on these two populations, as well as other Atlantic species of <italic><tp:taxon-name><tp:taxon-name-part taxon-name-part-type="genus" reg="Kellia">Kellia</tp:taxon-name-part></tp:taxon-name></italic>, are needed.</p></tp:treatment-sec><tp:treatment-sec sec-type="Locality information" id="SECID0E6QAG"><title>Locality information.</title><p>Collected intertidally from beneath boulders at Glencairn, on the east coast of the Cape Peninsula, South Africa (<named-content xmlns:xlink="http://www.w3.org/1999/xlink" content-type="dwc:verbatimCoordinates" xlink:type="simple"><named-content content-type="geo-json" specific-use="{&#34;type&#34;:&#34;Point&#34;,&#34;coordinates&#34;:[18.432000,-34.162000]}" id="NCID0EIRAG" xlink:type="simple">34.162°S, 18.432°E</named-content></named-content>). Voucher specimens deposited as <named-content xmlns:xlink="http://www.w3.org/1999/xlink" content-type="dwc:institutional_code" xlink:title="Santa Barbara Museum of Natural History" xlink:href="http://grbio.org/institution/santa-barbara-museum-natural-history" xlink:type="simple">SBMNH</named-content> 666951 and SAMC-A096819.</p></tp:treatment-sec><ref-list><ref id="B26"><mixed-citation xmlns:xlink="http://www.w3.org/1999/xlink" xlink:type="simple"><person-group><name name-style="western"><surname>Huber</surname><given-names>M</given-names></name></person-group> (<year>2015</year>) <source>Compendium of bivalves 2.</source><publisher-name>Hackenheim</publisher-name>, <publisher-loc>Germany (ConchBooks)</publisher-loc>, <size units="page">907 pp</size>.</mixed-citation></ref><ref id="B4"><mixed-citation xmlns:xlink="http://www.w3.org/1999/xlink" xlink:type="simple"><person-group><name name-style="western"><surname>Bartsch</surname><given-names>P</given-names></name></person-group> (<year>1915</year>) <source>Report on the Turton Collection of South African marine mollusks, with additional notes on other South African shells contained in the United States National Museum.</source><publisher-name>Govenment Printing Office</publisher-name>, <publisher-loc>Washington, xii</publisher-loc>, <size units="page">305 pp</size>. <ext-link xlink:href="10.5479/si.03629236.91.i" ext-link-type="doi" xlink:type="simple">https://doi.org/10.5479/si.03629236.91.i</ext-link></mixed-citation></ref><ref id="B62"><mixed-citation xmlns:xlink="http://www.w3.org/1999/xlink" xlink:type="simple"><person-group><name name-style="western"><surname>Turton</surname><given-names>WH</given-names></name></person-group> (<year>1932</year>) The marine shells of Port Alfred, S. Africa. Humphrey Milford, London, xvi + 331 pp. [70 pls.]</mixed-citation></ref><ref id="B2"><mixed-citation xmlns:xlink="http://www.w3.org/1999/xlink" xlink:type="simple"><person-group><name name-style="western"><surname>Barnard</surname><given-names>KH</given-names></name></person-group> (<year>1964a</year>) <article-title>Contributions to the knowledge of South African marine <tp:taxon-name><tp:taxon-name-part taxon-name-part-type="phylum">Mollusca</tp:taxon-name-part></tp:taxon-name>. Part V. Lamellibranchiata. South African Museum.</article-title><source>Annals</source><volume>47</volume>: <fpage>361</fpage>–<lpage>593</lpage>.</mixed-citation></ref><ref id="B33"><mixed-citation xmlns:xlink="http://www.w3.org/1999/xlink" xlink:type="simple"><person-group><name name-style="western"><surname>Kilburn</surname><given-names>R</given-names></name><name name-style="western"><surname>Rippey</surname><given-names>E</given-names></name></person-group> (<year>1982</year>) Sea shells of Southern Africa. Macmillan South Africa, 249 pp.</mixed-citation></ref><ref id="B9"><mixed-citation xmlns:xlink="http://www.w3.org/1999/xlink" xlink:type="simple"><person-group><name name-style="western"><surname>Cosel</surname><given-names>R von</given-names></name><name name-style="western"><surname>Gofas</surname><given-names>S</given-names></name></person-group> (<year>2019</year>) <source>Marine bivalves of tropical west Africa from Rio de Oro to southern Angola.</source><publisher-name>Muséum National d’Histoire Naturelle</publisher-name>, <publisher-loc>Paris</publisher-loc>, <size units="page">1104 pp</size>. <ext-link xlink:href="10.5852/fft48" ext-link-type="doi" xlink:type="simple">https://doi.org/10.5852/fft48</ext-link></mixed-citation></ref></ref-list></tp:taxon-treatment>
