# Supplementary material for: ﻿Bivalves of superfamily Galeommatoidea (Mollusca, Bivalvia) from western South Africa, with observations on commensal relationships and habitats
Source: Zookeys. 2024 Jul 22;1207:301–23. doi: 10.3897/zookeys.1207.124517 (PMC11287081; doi:10.3897/zookeys.1207.124517)
Supplement: XML Treatment for Melliteryx [file zookeys.1207.124517-treatment7.xml]

<!DOCTYPE tp:taxon-treatment
  PUBLIC "-//TaxonX//DTD Taxonomic Treatment Publishing DTD v0 20100105//EN" "tax-treatment-NSO.dtd">
<tp:taxon-treatment xmlns:tp="http://www.plazi.org/taxpub"><tp:treatment-meta><kwd-group><label>Taxon classification</label><kwd>
                <named-content content-type="kingdom">Animalia</named-content>
              </kwd><kwd>
                <named-content content-type="order">Galeommatida</named-content>
              </kwd><kwd>
                <named-content content-type="family">Lasaeidae</named-content>
              </kwd></kwd-group><mixed-citation publication-type="journal"><person-group><name><surname>Valentich-Scott</surname><given-names>Paul</given-names></name><name><surname>Griffiths</surname><given-names>Charles</given-names></name><name><surname>Landschoff</surname><given-names>Jannes</given-names></name><name><surname>Li</surname><given-names>Ruiqi</given-names></name><name><surname>Li</surname><given-names>Jingchun</given-names></name></person-group><article-title>﻿Bivalves of superfamily <tp:taxon-name><tp:taxon-name-part taxon-name-part-type="superfamily">Galeommatoidea</tp:taxon-name-part></tp:taxon-name> (<tp:taxon-name><tp:taxon-name-part taxon-name-part-type="phylum">Mollusca</tp:taxon-name-part></tp:taxon-name>, <tp:taxon-name><tp:taxon-name-part taxon-name-part-type="class">Bivalvia</tp:taxon-name-part></tp:taxon-name>) from western South Africa, with observations on commensal relationships and habitats</article-title><source>Zookeys</source><day>22</day><month>07</month><year>2024</year><volume>1207</volume><fpage>301</fpage><lpage>323</lpage><pub-id pub-id-type="doi">10.3897/zookeys.1207.124517</pub-id></mixed-citation></tp:treatment-meta><tp:nomenclature><label>﻿</label><tp:taxon-name>
              <object-id xmlns:xlink="http://www.w3.org/1999/xlink" content-type="arpha" xlink:type="simple">18F66592-2494-5873-9358-9427687190DC</object-id>
              <tp:taxon-name-part taxon-name-part-type="genus" reg="Melliteryx">Melliteryx</tp:taxon-name-part>
            </tp:taxon-name><tp:taxon-authority>Iredale, 1924</tp:taxon-authority><tp:nomenclature-citation-list><tp:nomenclature-citation><tp:taxon-name>
                  <tp:taxon-name-part taxon-name-part-type="genus" reg="Melliteryx">Melliteryx</tp:taxon-name-part>
                </tp:taxon-name><comment>Iredale, 1924. Type species (original designation): <tp:taxon-name><tp:taxon-name-part taxon-name-part-type="genus" reg="Erycina">Erycina</tp:taxon-name-part><tp:taxon-name-part taxon-name-part-type="species" reg="acupuncta">acupuncta</tp:taxon-name-part></tp:taxon-name> Hedley, 1902. Recent, Australia.</comment></tp:nomenclature-citation></tp:nomenclature-citation-list></tp:nomenclature><tp:treatment-sec sec-type="description" id="SECID0EGTAG"><title>Description.</title><p>Shell subtrigonal, moderately inflated, subequilateral, equivalve; umbos narrow; sculpture of commarginal ribs, striae, or growth checks, with micro-pits in some; periostracum thick, tan, adherent, shiny to silky; hinge plate narrow; both valves with anterior and posterior lateral teeth; left valve with small central pseudocardinal directly below umbos, conjoined with anterior lateral tooth in some; right valve with small thickening near umbos; ligament internal, in elongate resilifer.</p></tp:treatment-sec><tp:treatment-sec sec-type="discussion" id="SECID0ELTAG"><title>Discussion.</title><p>The type species of the genus, <italic><tp:taxon-name><tp:taxon-name-part taxon-name-part-type="genus" reg="Erycina">Erycina</tp:taxon-name-part><tp:taxon-name-part taxon-name-part-type="species" reg="acupuncta">acupuncta</tp:taxon-name-part></tp:taxon-name></italic> Hedley, 1902, was described from off New South Wales, Australia. <xref ref-type="bibr" rid="B26">Huber (2015)</xref> documents five additional species, including three from South Africa, one from the Indo-Pacific and one from New Zealand. See Discussion section below for additional comments on <italic><tp:taxon-name><tp:taxon-name-part taxon-name-part-type="genus" reg="Melliteryx">Melliteryx</tp:taxon-name-part></tp:taxon-name></italic>.</p></tp:treatment-sec><ref-list><ref id="B26"><mixed-citation xmlns:xlink="http://www.w3.org/1999/xlink" xlink:type="simple"><person-group><name name-style="western"><surname>Huber</surname><given-names>M</given-names></name></person-group> (<year>2015</year>) <source>Compendium of bivalves 2.</source><publisher-name>Hackenheim</publisher-name>, <publisher-loc>Germany (ConchBooks)</publisher-loc>, <size units="page">907 pp</size>.</mixed-citation></ref></ref-list></tp:taxon-treatment>
