# Supplementary material for: ﻿Bivalves of superfamily Galeommatoidea (Mollusca, Bivalvia) from western South Africa, with observations on commensal relationships and habitats
Source: Zookeys. 2024 Jul 22;1207:301–23. doi: 10.3897/zookeys.1207.124517 (PMC11287081; doi:10.3897/zookeys.1207.124517)
Supplement: XML Treatment for Melliteryx mactroides [file zookeys.1207.124517-treatment8.xml]

<!DOCTYPE tp:taxon-treatment
  PUBLIC "-//TaxonX//DTD Taxonomic Treatment Publishing DTD v0 20100105//EN" "tax-treatment-NSO.dtd">
<tp:taxon-treatment xmlns:tp="http://www.plazi.org/taxpub"><tp:treatment-meta><kwd-group><label>Taxon classification</label><kwd>
                <named-content content-type="kingdom">Animalia</named-content>
              </kwd><kwd>
                <named-content content-type="order">Galeommatida</named-content>
              </kwd><kwd>
                <named-content content-type="family">Lasaeidae</named-content>
              </kwd></kwd-group><mixed-citation publication-type="journal"><person-group><name><surname>Valentich-Scott</surname><given-names>Paul</given-names></name><name><surname>Griffiths</surname><given-names>Charles</given-names></name><name><surname>Landschoff</surname><given-names>Jannes</given-names></name><name><surname>Li</surname><given-names>Ruiqi</given-names></name><name><surname>Li</surname><given-names>Jingchun</given-names></name></person-group><article-title>﻿Bivalves of superfamily <tp:taxon-name><tp:taxon-name-part taxon-name-part-type="superfamily">Galeommatoidea</tp:taxon-name-part></tp:taxon-name> (<tp:taxon-name><tp:taxon-name-part taxon-name-part-type="phylum">Mollusca</tp:taxon-name-part></tp:taxon-name>, <tp:taxon-name><tp:taxon-name-part taxon-name-part-type="class">Bivalvia</tp:taxon-name-part></tp:taxon-name>) from western South Africa, with observations on commensal relationships and habitats</article-title><source>Zookeys</source><day>22</day><month>07</month><year>2024</year><volume>1207</volume><fpage>301</fpage><lpage>323</lpage><pub-id pub-id-type="doi">10.3897/zookeys.1207.124517</pub-id></mixed-citation></tp:treatment-meta><tp:nomenclature><label>﻿</label><tp:taxon-name>
              <object-id xmlns:xlink="http://www.w3.org/1999/xlink" content-type="arpha" xlink:type="simple">B35D34E6-3C9E-5850-866F-074FF73763C4</object-id>
              <tp:taxon-name-part taxon-name-part-type="genus" reg="Melliteryx">Melliteryx</tp:taxon-name-part>
              <tp:taxon-name-part taxon-name-part-type="species" reg="mactroides">mactroides</tp:taxon-name-part>
            </tp:taxon-name><tp:taxon-authority>(Hanley, 1857)</tp:taxon-authority><xref ref-type="fig" rid="F5">Fig. 5A–H</xref><xref ref-type="supplementary-material" rid="S3">, Suppl. materials 3</xref><xref ref-type="supplementary-material" rid="S4">, 4</xref><tp:nomenclature-citation-list><tp:nomenclature-citation><tp:taxon-name>
                  <tp:taxon-name-part taxon-name-part-type="genus" reg="Pythina">Pythina</tp:taxon-name-part>
                  <tp:taxon-name-part taxon-name-part-type="species" reg="mactroides">mactroides</tp:taxon-name-part>
                </tp:taxon-name><comment>Hanley, 1857: 340.</comment></tp:nomenclature-citation></tp:nomenclature-citation-list></tp:nomenclature><tp:treatment-sec sec-type="material" id="SECID0EFWAG"><title>Material examined.</title><p>Three specimens from Miller's Point, False Bay, South Africa (<named-content xmlns:xlink="http://www.w3.org/1999/xlink" content-type="dwc:verbatimCoordinates" xlink:type="simple"><named-content content-type="geo-json" specific-use="{&#34;type&#34;:&#34;Point&#34;,&#34;coordinates&#34;:[18.476000,-34.231000]}" id="NCID0EOWAG" xlink:type="simple">34.231°S, 18.476°E</named-content></named-content>).</p></tp:treatment-sec><tp:treatment-sec sec-type="description" id="SECID0ETWAG"><title>Description.</title><p><bold><italic>Shell</italic></bold> trigonal, thick for size, moderately inflated, cream colored; subequilateral; umbos narrow, pointed; anterior and posterior ends broadly rounded; shell margins not gaping; periostracum thick, adherent, yellow to dark brown; exterior sculpture of fine commarginal striae, some with micro-pits; hinge plate broad; both valves with an anterior and posterior lateral tooth with a wide gap between them; left valve small central pseudocardinal tooth; anterior lateral tooth in right valve with small thickening near umbos; ligament oblique, narrow, in shallow resilifer. Length up to 6 mm.</p><fig id="F5" position="float" orientation="portrait"><object-id xmlns:xlink="http://www.w3.org/1999/xlink" content-type="doi" xlink:type="simple">10.3897/zookeys.1207.124517.figure5</object-id><object-id xmlns:xlink="http://www.w3.org/1999/xlink" content-type="arpha" xlink:type="simple">97BFBA99-1ABA-5F41-9C93-E91A9729C53C</object-id><label>Figure 5.</label><caption><p><italic><tp:taxon-name><tp:taxon-name-part taxon-name-part-type="genus" reg="Melliteryx">Melliteryx</tp:taxon-name-part><tp:taxon-name-part taxon-name-part-type="species" reg="mactroides">mactroides</tp:taxon-name-part></tp:taxon-name></italic><bold>A–F</bold><named-content xmlns:xlink="http://www.w3.org/1999/xlink" content-type="dwc:institutional_code" xlink:title="Santa Barbara Museum of Natural History" xlink:href="http://grbio.org/institution/santa-barbara-museum-natural-history" xlink:type="simple">SBMNH</named-content> 665156, length = 6.0 mm, height = 5.0 mm <bold>A</bold> exterior of right valve <bold>B</bold> exterior of left valve <bold>C</bold> interior of left valve <bold>D</bold> interior of right valve <bold>E</bold> hinge of left valve <bold>F</bold> hinge of right valve <bold>G</bold> living animals crawling on a rock <bold>H</bold> living animal with foot and mantle extended (note biofilm present in <bold>G</bold> and <bold>H</bold>).</p></caption><graphic xmlns:xlink="http://www.w3.org/1999/xlink" xlink:href="zookeys-1207-301_article-124517__-g005.jpg" position="float" orientation="portrait" xlink:type="simple" id="oo_1097714.jpg"><uri content-type="original_file" xlink:type="simple">https://binary.pensoft.net/fig/1097714</uri></graphic></fig><p><bold><italic>Mantle</italic>.
              </bold> Translucent, only slightly reflected, forming a facultative siphon posteriorly (see Suppl. material <xref ref-type="supplementary-material" rid="S3">3</xref>).</p><p><bold><italic>Foot</italic>.
              </bold> Long, broad, translucent, with distinct heel. This species is an active crawler (see Suppl. material <xref ref-type="supplementary-material" rid="S3">3</xref>).</p><p><bold><italic>Ctenidia</italic>.
              </bold> With one demibranch on each side, comprised of ~ 75 narrowly spaced filaments in larger specimens.</p></tp:treatment-sec><tp:treatment-sec sec-type="material" id="SECID0ENZAG"><title>Type.</title><p><named-content xmlns:xlink="http://www.w3.org/1999/xlink" content-type="dwc:institutional_code" xlink:title="Natural History Museum, London" xlink:href="http://grbio.org/institution/natural-history-museum-london" xlink:type="simple">NHMUK</named-content> 1967994, Cape of Good Hope, South Africa.</p></tp:treatment-sec><tp:treatment-sec sec-type="Commensal relationship and habitat" id="SECID0EXZAG"><title>Commensal relationship and habitat.</title><p>Found in small groups of 10–20 animals, clinging to the underside of rocks in the lower intertidal. We have found no directly associated hosts.</p></tp:treatment-sec><tp:treatment-sec sec-type="comparisons" id="SECID0E3ZAG"><title>Comparisons.</title><p><xref ref-type="bibr" rid="B26">Huber (2015)</xref> documented two additional species of <italic><tp:taxon-name><tp:taxon-name-part taxon-name-part-type="genus" reg="Melliteryx">Melliteryx</tp:taxon-name-part></tp:taxon-name></italic> in South Africa, <italic><tp:taxon-name><tp:taxon-name-part taxon-name-part-type="genus" reg="Melliteryx">Melliteryx</tp:taxon-name-part><tp:taxon-name-part taxon-name-part-type="species" reg="jaeckeli">jaeckeli</tp:taxon-name-part></tp:taxon-name></italic> Huber, 2015, and <italic><tp:taxon-name><tp:taxon-name-part taxon-name-part-type="genus" reg="Melliteryx">Melliteryx</tp:taxon-name-part><tp:taxon-name-part taxon-name-part-type="species" reg="fortidentata">fortidentata</tp:taxon-name-part></tp:taxon-name></italic> (Smith, 1904). <italic><tp:taxon-name><tp:taxon-name-part taxon-name-part-type="genus" reg="Melliteryx">Melliteryx</tp:taxon-name-part><tp:taxon-name-part taxon-name-part-type="species" reg="jaeckeli">jaeckeli</tp:taxon-name-part></tp:taxon-name></italic> has a much weaker hinge plate than <italic><tp:taxon-name><tp:taxon-name-part taxon-name-part-type="genus" reg="Melliteryx">Melliteryx</tp:taxon-name-part><tp:taxon-name-part taxon-name-part-type="species" reg="mactroides">mactroides</tp:taxon-name-part></tp:taxon-name></italic>, and we question whether this is the correct genus for the Smith species. <italic><tp:taxon-name><tp:taxon-name-part taxon-name-part-type="genus" reg="Melliteryx">Melliteryx</tp:taxon-name-part><tp:taxon-name-part taxon-name-part-type="species" reg="fortidentata">fortidentata</tp:taxon-name-part></tp:taxon-name></italic> is inequilateral, with the umbos placed well off the center, compared to the subequilateral <italic><tp:taxon-name><tp:taxon-name-part taxon-name-part-type="genus" reg="Melliteryx">Melliteryx</tp:taxon-name-part><tp:taxon-name-part taxon-name-part-type="species" reg="mactroides">mactroides</tp:taxon-name-part></tp:taxon-name></italic>.</p></tp:treatment-sec><tp:treatment-sec sec-type="Locality information" id="SECID0EP3AG"><title>Locality information.</title><p>Specimens were collected in the intertidal at Miller's Point (<named-content xmlns:xlink="http://www.w3.org/1999/xlink" content-type="dwc:verbatimCoordinates" xlink:type="simple"><named-content content-type="geo-json" specific-use="{&#34;type&#34;:&#34;Point&#34;,&#34;coordinates&#34;:[18.476000,-34.231000]}" id="NCID0EY3AG" xlink:type="simple">34.231°S, 18.476°E</named-content></named-content>). Voucher specimens were deposited as <named-content xmlns:xlink="http://www.w3.org/1999/xlink" content-type="dwc:institutional_code" xlink:title="Santa Barbara Museum of Natural History" xlink:href="http://grbio.org/institution/santa-barbara-museum-natural-history" xlink:type="simple">SBMNH</named-content> 665156, SAMC-A096820, and <named-content xmlns:xlink="http://www.w3.org/1999/xlink" content-type="dwc:institutional_code" xlink:title="Museum of Natural History, University of Colorado" xlink:href="http://grbio.org/institution/university-colorado-museum-natural-history" xlink:type="simple">UCM</named-content> 60477.</p></tp:treatment-sec><tp:treatment-sec sec-type="discussion" id="SECID0EF4AG"><title>Discussion.</title><p>We are following <xref ref-type="bibr" rid="B26">Huber (2015)</xref> and <xref ref-type="bibr" rid="B9">Cosel and Gofas (2019)</xref> with the placement of this species into the genus <italic><tp:taxon-name><tp:taxon-name-part taxon-name-part-type="genus" reg="Melliteryx">Melliteryx</tp:taxon-name-part></tp:taxon-name></italic>. As our molecular results indicate below there is little resolution of the genera due to lack of taxon sampling globally. With further genetic data it is possible that our South African species might fall into an undescribed genus.</p><p><xref ref-type="bibr" rid="B9">Cosel and Gofas (2019)</xref> reported <italic><tp:taxon-name><tp:taxon-name-part taxon-name-part-type="genus" reg="Melliteryx">Melliteryx</tp:taxon-name-part><tp:taxon-name-part taxon-name-part-type="species" reg="mactroides">mactroides</tp:taxon-name-part></tp:taxon-name></italic> from tropical West Africa. The specimens they illustrate are more elongate than our specimens and have a weaker hinge plate. Additional study must be completed to determine if these are indeed the same species, or if the tropical West Africa specimens represent a new species.</p><p>On the shell exterior in living specimens of <italic><tp:taxon-name><tp:taxon-name-part taxon-name-part-type="genus" reg="Melliteryx">Melliteryx</tp:taxon-name-part><tp:taxon-name-part taxon-name-part-type="species" reg="mactroides">mactroides</tp:taxon-name-part></tp:taxon-name></italic> we observed a dense layer of filamentous biofilm (see Suppl. material <xref ref-type="supplementary-material" rid="S4">4</xref>). A similar biofilm was reported by (<xref ref-type="bibr" rid="B16">Gillan and De Ridder 1997</xref>) and (<xref ref-type="bibr" rid="B17">Gillan et al. 2000</xref>) in the North Atlantic galeommatid <italic><tp:taxon-name><tp:taxon-name-part taxon-name-part-type="genus" reg="Tellimya">Tellimya</tp:taxon-name-part><tp:taxon-name-part taxon-name-part-type="species" reg="ferruginosa">ferruginosa</tp:taxon-name-part></tp:taxon-name></italic> (Montagu, 1808).</p></tp:treatment-sec><tp:treatment-sec><!--Section generated to contain objects referenced in tp:taxon-treatment.--><supplementary-material xmlns:xlink="http://www.w3.org/1999/xlink" id="S3" position="float" orientation="portrait" xlink:type="simple"><object-id content-type="doi" xlink:type="simple">10.3897/zookeys.1207.124517.suppl3</object-id><object-id content-type="arpha" xlink:type="simple">10B5F026-53F2-582D-AEFD-333844C32DA8</object-id><label>Supplementary material 3</label><caption><p><italic><tp:taxon-name><tp:taxon-name-part taxon-name-part-type="genus" reg="Melliteryx">Melliteryx</tp:taxon-name-part><tp:taxon-name-part taxon-name-part-type="species" reg="mactroides">mactroides</tp:taxon-name-part></tp:taxon-name></italic> in situ on rocks highlighting active crawling and large foot</p></caption><statement content-type="dataType"><label>Data type</label><p>mp4</p></statement><media xlink:href="zookeys-1207-301_article-124517__-s003.mp4" mimetype="video" mime-subtype="mp4" position="float" orientation="portrait" xlink:type="simple" id="oo_1097718.mp4"><uri content-type="original_file" xlink:type="simple">https://binary.pensoft.net/file/1097718</uri></media><permissions><license xlink:type="simple"><license-p>This dataset is made available under the Open Database License (http://opendatacommons.org/licenses/odbl/1.0/). The Open Database License (ODbL) is a license agreement intended to allow users to freely share, modify, and use this Dataset while maintaining this same freedom for others, provided that the original source and author(s) are credited.</license-p></license></permissions><attrib specific-use="authors">Paul Valentich-Scott, Charles Griffiths, Jannes Landschoff, Ruiqi Li, Jingchun Li</attrib></supplementary-material><supplementary-material xmlns:xlink="http://www.w3.org/1999/xlink" id="S4" position="float" orientation="portrait" xlink:type="simple"><object-id content-type="doi" xlink:type="simple">10.3897/zookeys.1207.124517.suppl4</object-id><object-id content-type="arpha" xlink:type="simple">09315B6C-861D-5258-8917-880C5FC1B617</object-id><label>Supplementary material 4</label><caption><p><italic><tp:taxon-name><tp:taxon-name-part taxon-name-part-type="genus" reg="Melliteryx">Melliteryx</tp:taxon-name-part><tp:taxon-name-part taxon-name-part-type="species" reg="mactroides">mactroides</tp:taxon-name-part></tp:taxon-name></italic> in situ on rocks highlighting biofilm on outside of shell</p></caption><statement content-type="dataType"><label>Data type</label><p>mp4</p></statement><media xlink:href="zookeys-1207-301_article-124517__-s004.mp4" mimetype="video" mime-subtype="mp4" position="float" orientation="portrait" xlink:type="simple" id="oo_1097719.mp4"><uri content-type="original_file" xlink:type="simple">https://binary.pensoft.net/file/1097719</uri></media><permissions><license xlink:type="simple"><license-p>This dataset is made available under the Open Database License (http://opendatacommons.org/licenses/odbl/1.0/). The Open Database License (ODbL) is a license agreement intended to allow users to freely share, modify, and use this Dataset while maintaining this same freedom for others, provided that the original source and author(s) are credited.</license-p></license></permissions><attrib specific-use="authors">Paul Valentich-Scott, Charles Griffiths, Jannes Landschoff, Ruiqi Li, Jingchun Li</attrib></supplementary-material></tp:treatment-sec><ref-list><ref id="B26"><mixed-citation xmlns:xlink="http://www.w3.org/1999/xlink" xlink:type="simple"><person-group><name name-style="western"><surname>Huber</surname><given-names>M</given-names></name></person-group> (<year>2015</year>) <source>Compendium of bivalves 2.</source><publisher-name>Hackenheim</publisher-name>, <publisher-loc>Germany (ConchBooks)</publisher-loc>, <size units="page">907 pp</size>.</mixed-citation></ref><ref id="B9"><mixed-citation xmlns:xlink="http://www.w3.org/1999/xlink" xlink:type="simple"><person-group><name name-style="western"><surname>Cosel</surname><given-names>R von</given-names></name><name name-style="western"><surname>Gofas</surname><given-names>S</given-names></name></person-group> (<year>2019</year>) <source>Marine bivalves of tropical west Africa from Rio de Oro to southern Angola.</source><publisher-name>Muséum National d’Histoire Naturelle</publisher-name>, <publisher-loc>Paris</publisher-loc>, <size units="page">1104 pp</size>. <ext-link xlink:href="10.5852/fft48" ext-link-type="doi" xlink:type="simple">https://doi.org/10.5852/fft48</ext-link></mixed-citation></ref><ref id="B16"><mixed-citation xmlns:xlink="http://www.w3.org/1999/xlink" xlink:type="simple"><person-group><name name-style="western"><surname>Gillan</surname><given-names>DC</given-names></name><name name-style="western"><surname>De Ridder</surname><given-names>C</given-names></name></person-group> (<year>1997</year>) <article-title>Morphology of a ferric iron-encrusted biofilm forming on the shell of a burrowing bivalve (<tp:taxon-name><tp:taxon-name-part taxon-name-part-type="phylum">Mollusca</tp:taxon-name-part></tp:taxon-name>).</article-title><source>Aquatic Microbial Ecology</source><volume>12</volume>: <fpage>1</fpage>–<lpage>10</lpage>. <ext-link xlink:href="10.3354/ame012001" ext-link-type="doi" xlink:type="simple">https://doi.org/10.3354/ame012001</ext-link></mixed-citation></ref><ref id="B17"><mixed-citation xmlns:xlink="http://www.w3.org/1999/xlink" xlink:type="simple"><person-group><name name-style="western"><surname>Gillan</surname><given-names>DC</given-names></name><name name-style="western"><surname>Warnau</surname><given-names>M</given-names></name><name name-style="western"><surname>De Vrind-De Jong</surname><given-names>E</given-names></name><name name-style="western"><surname>Boulvain</surname><given-names>F</given-names></name><name name-style="western"><surname>Preat</surname><given-names>A</given-names></name><name name-style="western"><surname>De Ridder</surname><given-names>C</given-names></name><name name-style="western"><surname>Gillan</surname><given-names>DC</given-names></name><name name-style="western"><surname>Michel Warnau</surname><given-names>E</given-names></name></person-group> (<year>2000</year>) <article-title>Iron oxidation and deposition in the biofilm covering <italic><tp:taxon-name><tp:taxon-name-part taxon-name-part-type="genus">Montacuta</tp:taxon-name-part><tp:taxon-name-part taxon-name-part-type="species">ferruginosa</tp:taxon-name-part></tp:taxon-name></italic> (<tp:taxon-name><tp:taxon-name-part taxon-name-part-type="phylum">Mollusca</tp:taxon-name-part></tp:taxon-name>, <tp:taxon-name><tp:taxon-name-part taxon-name-part-type="class">Bivalvia</tp:taxon-name-part></tp:taxon-name>).</article-title><source>Geomicrobiology Journal</source><volume>17</volume>(<issue>2</issue>): <fpage>141</fpage>–<lpage>150</lpage>. <ext-link xlink:href="10.1080/01490450050023818" ext-link-type="doi" xlink:type="simple">https://doi.org/10.1080/01490450050023818</ext-link></mixed-citation></ref></ref-list></tp:taxon-treatment>
