# Supplementary material for: ﻿Bivalves of superfamily Galeommatoidea (Mollusca, Bivalvia) from western South Africa, with observations on commensal relationships and habitats
Source: Zookeys. 2024 Jul 22;1207:301–23. doi: 10.3897/zookeys.1207.124517 (PMC11287081; doi:10.3897/zookeys.1207.124517)
Supplement: Supplementary material 1 — Three genetic markers from other galeommatoidean species belonging to closely related genera that were downloaded from GenBank and used for our analysis [file zookeys-1207-301_article-124517__-s001.xlsx]

## Sheet: Sheet1
	16S	H3	28S
MN19370	KX376056
Kellia suborbicularis	AF215771
Kellia Japonia	KX376025
MN19487	KX376054
MN16661	KX376022	KX375930
Montacutella cf. sp.	KX376017	KX375927
Montacutella cf. sp.	KX376019	KX375922
MN20045	KX376068	KX375954
Brachiomya cf. stigmatica	KX376072	KX375924
Entovalva sp.	KX376087	KX375837
Austrodevonia sharnae	KX376086	KX375838
Lasaea sp.	JX910524	KX375853	KX376121
MN20031	KX376008	KX375852	KX376156
Lasaea australis	KX376010	KX375849	KX376117
Lasaea colmani	KX376067	KX375848	KX376120
Arthritica semen	KX376053	KX375950	KX376207
MN19380	KX376024	KX375918	KX376132
Bornia sebetia	KC429284.1	KC429206.1	KC429478.1
Mylliteryx acupuncta	KX376050		KX376103
Divariscintilla yoyo	KX376052	KX375834	KX376104
Tellimya cf. sp.		KX375934	KX376217
Mysella vitrea	KX376083	KX375945	KX376102
Kellia porculus	KX376023	KX375855	KX376108
